# Supplementary material for: Storage Behavior and Response to Low-Cost Postharvest Technologies of the Underutilized Purple Yampee (Dioscorea trifida L.f.)
Source: Foods. 2025 Jul 10;14(14):2436. doi: 10.3390/foods14142436 (PMC12294245; doi:10.3390/foods14142436)
Supplement: Supplementary file 1 [file foods-14-02436-s001.zip]

Archive with 1 entries (1 files):
- foods-3715611-supplementary.pdf
